# Supplementary material for: PfbHLH131 Mediates the Biosynthesis of Fragrance Compounds in Primula forbesii Franch
Source: Genes (Basel). 2026 Jul 8;17(7):785. doi: 10.3390/genes17070785 (PMC13409557; doi:10.3390/genes17070785)
Supplement: Supplementary file 1 [file genes-17-00785-s001.zip]

Archive with 1 entries (1 files):
- genes-4399364-supplementary.pdf
